# Supplementary material for: Inducible Slc4a11 Knockout Triggers Corneal Edema Through Perturbation of Corneal Endothelial Pump
Source: Invest Ophthalmol Vis Sci. 2021 Jun 30;62(7):28. doi: 10.1167/iovs.62.7.28 (PMC8826551; doi:10.1167/iovs.62.7.28)
Supplement: Supplement 2 [file iovs-62-7-28_s002.xls]

## Sheet: Significant sort by Z score
Ingenuity Canonical Pathways	-log(p-value)	P value	Ratio	z-score	Molecules
Glycolysis I	5.37	4.2658e-06	0.346	-3	ENO1,ENO2,FBP2,GPI,PFKL,PFKP,PGAM1,PGK1,TPI1
Gluconeogenesis I	2.7	0.00199526	0.231	-2.449	ENO1,ENO2,FBP2,GPI,PGAM1,PGK1
SPINK1 Pancreatic Cancer Pathway	0.678	0.209894	0.0833	-2.236	CPA2,CPM,CPZ,F2RL1,KLK11
AMPK Signaling	1.74	0.018197	0.0892	-2.138	ADRA1B,ADRA1D,ADRA2A,ADRA2C,ADRB1,AK4,CDKN1A,CHRM1,CHRNA7,CKM,GYS1,HMGCR,MAPK11,MAPK12,PFKFB3,PFKL,PFKP,RAB39A,SLC2A1
PI3K/AKT Signaling	0	1	0.0379	-2	CDKN1A,GYS1,ITGA4,RASD2,SFN
T Cell Exhaustion Signaling Pathway	0.656	0.2208	0.0682	-1.89	CD28,HAVCR2,HLA-DQA1,HLA-DQB1,HLA-DRB5,IL6R,JUN,MAPK12,PDK1,PRKCQ,RASD2,VEGFA
PD-1, PD-L1 cancer immunotherapy pathway	0.947	0.11298	0.0841	-1.667	CD28,HLA-DQA1,HLA-DQB1,HLA-DRB5,IL2RA,IL2RG,NGFR,PRKCQ,RASGRP1
FGF Signaling	0.533	0.293089	0.0706	-1.633	FGF11,FGF14,FGF18,MAP2K6,MAPK11,MAPK12
eNOS Signaling	1.35	0.0446684	0.0875	-1.508	AQP3,AQP5,BDKRB2,CHRM1,CHRNA7,Cngb1,FLT1,FLT4,HSPA1A/HSPA1B,Hspa1b,PDGFC,PRKCQ,VEGFA,VEGFD
tRNA Splicing	2.85	0.00141254	0.19	-1.414	ENPP6,PDE1A,PDE1B,PDE1C,PDE4B,PDE6A,PDE6B,PDE8A
LXR/RXR Activation	1.58	0.0263027	0.0992	-1.414	APOD,APOF,C4A/C4B,CCL2,CYP51A1,FDFT1,HMGCR,IL1RL2,IL1RN,LDLR,NGFR,SCD
G Beta Gamma Signaling	0.706	0.196789	0.0738	-1.414	CACNA1H,CACNB4,CACNG7,CAV3,GNAI1,GNAT1,KCNJ3,PRKCQ,RASD2
Nitric Oxide Signaling in the Cardiovascular System	3.11	0.000776247	0.14	-1.387	ADRB1,ATP2A3,BDKRB2,CHRM1,FLT1,FLT4,PDE1A,PDE1B,PDE1C,PDGFC,PRKCQ,RYR2,VEGFA,VEGFD
Role of NFAT in Cardiac Hypertrophy	0.606	0.247742	0.0651	-1.387	CACNA1H,CACNB4,CACNG7,CAMK1D,GNAI1,MAP2K6,MAPK11,MAPK12,PLCB4,PLCH2,PRKCQ,RASD2,SLC8A1,SLC8A2
Protein Kinase A Signaling	3.17	0.000676083	0.0927	-1.183	Cngb1,DCC,DHH,DUSP16,DUSP4,DUSP8,ENPP6,EYA1,GNAI1,GYS1,H1FX,HIST1H1C,HIST1H1D,Hist1h1e,HIST1H3C,MYH2,MYH4,MYLK,NGFR,NTN1,PDE1A,PDE1B,PDE1C,PDE4B,PDE6A,PDE6B,PDE8A,PLCB4,PLCH2,PRKCQ,PTK2B,PTPRE,PYGL,PYGM,RYR2,SFN,UBASH3B
α-Adrenergic Signaling	1.2	0.0630957	0.0947	-1.134	ADRA2A,GNAI1,GYS1,PRKCQ,PYGL,PYGM,RASD2,SLC8A1,SLC8A2
PAK Signaling	0.833	0.146893	0.0816	-1.134	ITGA4,MAPK12,MYLK,PAK3,PDGFC,PDGFD,PTK2B,RASD2
GPCR-Mediated Nutrient Sensing in Enteroendocrine Cells	0.42	0.380189	0.0625	-1.134	CACNA1H,CACNB4,CACNG7,GNAI1,PLCB4,PLCH2,PRKCQ
Bladder Cancer Signaling	3.25	0.000562341	0.144	-1	CDH1,CDKN1A,DAPK1,FGF11,FGF14,FGF18,MMP15,MMP3,MYC,PDGFC,RASD2,THBS1,VEGFA,VEGFD
Apelin Liver Signaling Pathway	1.34	0.0457088	0.154	-1	APLN,COL11A2,COL18A1,MAPK12
Wnt/β-catenin Signaling	0.511	0.308319	0.0636	-1	CDH1,CDH5,JUN,MYC,SFRP1,SFRP5,SOX18,SOX21,SOX5,SOX7,WNT6
Wnt/Ca+ pathway	0.381	0.415911	0.0645	-1	PDE6A,PDE6B,PLCB4,PLCH2
Opioid Signaling Pathway	2.45	0.00354813	0.096	-0.853	CACNA1H,CACNB4,CACNG7,CAMK1D,GNAI1,GRIN1,GRK3,KCNJ3,MAP2K6,MAPK12,MYC,PDE1A,PDE1B,PDE1C,PDK1,PDYN,PENK,PRKCQ,RASD2,RGS11,RGS4,RGS5,RYR2,SLC12A5
Agrin Interactions at Neuromuscular Junction	1.27	0.0537032	0.103	-0.816	ERBB3,ERBB4,ITGA4,JUN,LAMB1,MAPK12,PAK3,RASD2
Paxillin Signaling	1.18	0.0660693	0.0909	-0.816	ACTN2,ITGA4,ITGA9,ITGB4,ITGB7,MAPK11,MAPK12,PAK3,PTK2B,RASD2
Amyotrophic Lateral Sclerosis Signaling	0.583	0.261216	0.0714	-0.816	GRIA1,GRIA2,GRIN1,NEFL,PDGFC,VEGFA,VEGFD
PPAR Signaling	0.507	0.311172	0.0673	-0.816	IL1RL2,IL1RN,JUN,NGFR,PDGFC,PDGFD,RASD2
Sperm Motility	3.94	0.000114815	0.118	-0.707	CACNA1H,Cngb1,EPHA1,EPHA4,EPHA8,EPHB1,ERBB3,ERBB4,FLT1,FLT4,KIT,MAP2K6,NTRK3,PDE1A,PDE1B,PDE1C,PDE4B,PLCB4,PLCH2,PRKCQ,PTK2B,RET,SLC9A5,TEK,TIE1,ZAN
VEGF Signaling	1.06	0.0870964	0.0891	-0.707	ACTN2,FLT1,FLT4,PDGFC,PTK2B,RASD2,SFN,VEGFA,VEGFD
RhoGDI Signaling	0.613	0.243781	0.0667	-0.707	ARHGEF9,CDH1,CDH13,CDH20,CDH5,GNAI1,GNAT1,GRIP1,ITGA4,PAK3,RHOBTB1,RHOV
Gα12/13 Signaling	0.59	0.25704	0.0687	-0.707	CDH1,CDH13,CDH20,CDH5,F2RL1,JUN,MAPK12,PTK2B,RASD2
Glioblastoma Multiforme Signaling	0.58	0.263027	0.0663	-0.707	CDKN1A,E2F7,MYC,PDGFC,PDGFD,PLCB4,PLCH2,RASD2,RHOBTB1,RHOV,WNT6
Cardiac β-adrenergic Signaling	1.79	0.0162181	0.1	-0.632	ADRB1,ATP2A3,ENPP6,GRK3,PDE1A,PDE1B,PDE1C,PDE4B,PDE6A,PDE6B,PDE8A,RYR2,SLC8A1,SLC8A2
Synaptic Long Term Depression	0.719	0.190985	0.0695	-0.577	CACNA1H,CACNB4,CACNG7,CRHR1,GNAI1,GNAT1,GRIA1,GRIA2,PLCB4,PLCH2,PRKCQ,RASD2,RYR2
Calcium Signaling	3.62	0.000239883	0.117	-0.535	ATP2A3,ATP2B2,CACNA1H,CACNB4,CACNG7,CAMK1D,CHRNA7,GRIA1,GRIA2,GRIN1,MYH1,MYH11,MYH13,MYH14,MYH2,MYH4,MYH7B,MYH8,RYR2,SLC8A1,SLC8A2,TNNC1,TP63,TRPV6
Antioxidant Action of Vitamin C	0.947	0.11298	0.0841	-0.447	GSTO1,HMOX1,MAPK11,MAPK12,PLCB4,PLCH2,Pld6,SLC2A1,SLC2A3
VEGF Family Ligand-Receptor Interactions	0.79	0.162181	0.0824	-0.447	FLT1,FLT4,NRP1,PRKCQ,RASD2,VEGFA,VEGFD
CCR3 Signaling in Eosinophils	0.666	0.215774	0.072	-0.447	GNAI1,MAPK11,MAPK12,MYLK,PAK3,PLCB4,Ppp1r12b,PRKCQ,RASD2
PCP pathway	0.66	0.218776	0.082	-0.447	CTHRC1,JUN,JUNB,MAPK12,WNT6
CD40 Signaling	0.57	0.269153	0.0758	-0.447	ICAM1,JUN,MAP2K6,MAPK11,MAPK12
Androgen Signaling	0	1	0.0515	-0.447	CACNA1H,CACNB4,CACNG7,GNAI1,GNAT1,JUN,PRKCQ
IL-7 Signaling Pathway	0.907	0.12388	0.0886	-0.378	IL2RG,IL7R,JUN,MAPK11,MAPK12,MYC,SLC2A1
GDNF Family Ligand-Receptor Interactions	2.15	0.00707946	0.13	-0.333	ARTN,DOK5,DOK7,GFRA1,GFRA2,GFRA3,JUN,MAPK12,RASD2,RET
Cardiac Hypertrophy Signaling (Enhanced)	5.24	5.7544e-06	0.103	-0.302	ADRA1B,ADRA1D,ADRA2A,ADRA2C,ADRB1,ATP2A3,CNTF,DIAPH3,EDNRB,ENPP6,FGF11,FGF14,FGF18,GNAI1,IL17D,IL18R1,IL1RL2,IL2RA,IL2RG,IL4R,IL6R,IL7R,ITGA4,JUN,LTB,MAP2K6,MAP3K9,MAPK11,MAPK12,MYC,NGFR,PDE1A,PDE1B,PDE1C,PDE4B,PDE6A,PDE6B,PDE8A,PDK1,PLCB4,PLCH2,PRKCQ,RASD2,RYR2,TG,TNFSF10,TNFSF15,TNFSF8,Tnfsf9,WNT6
Endocannabinoid Neuronal Synapse Pathway	1.74	0.018197	0.102	-0.277	CACNA1H,CACNB4,CACNG7,GNAI1,GRIA1,GRIA2,GRIN1,KCNJ3,MAPK11,MAPK12,PLCB4,PLCH2,RIMS1
Cardiac Hypertrophy Signaling	1.05	0.0891251	0.0747	-0.258	ADRA1B,ADRA1D,ADRA2A,ADRA2C,ADRB1,GNAI1,GNAT1,IL6R,JUN,MAP2K6,MAP3K9,MAPK11,MAPK12,PLCB4,PLCH2,RASD2,RHOBTB1,RHOV
IL-8 Signaling	2.33	0.00467735	0.1	0	CDH1,CR2,FLT1,FLT4,GNAI1,HMOX1,ICAM1,JUN,MAPK12,PDGFC,Pld6,PRKCQ,PTK2B,RASD2,RHOBTB1,RHOV,TEK,VCAM1,VEGFA,VEGFD
Apelin Cardiomyocyte Signaling Pathway	2.19	0.00645654	0.12	0	APLN,ATP2A3,GNAI1,MAPK11,MAPK12,MYLK,PLCB4,PLCH2,PRKCQ,SLC8A1,SLC8A2,SLC9A5
Coagulation System	2.03	0.00933254	0.171	0	BDKRB2,F13A1,F3,PLAT,PROC,SERPINE1
Acute Phase Response Signaling	1.55	0.0281838	0.0894	0	C2,C4A/C4B,CRABP1,CRABP2,HMOX1,IL1RN,IL6R,JUN,MAP2K6,MAPK11,MAPK12,NGFR,RASD2,RBP2,RBP3,SERPINE1
Ephrin Receptor Signaling	1.53	0.0295121	0.0889	0	EPHA1,EPHA4,EPHA7,EPHA8,EPHB1,GNAI1,GNAT1,GRIN1,ITGA4,NGEF,PAK3,PDGFC,PDGFD,RASD2,VEGFA,VEGFD
Pancreatic Adenocarcinoma Signaling	1.51	0.030903	0.1	0	BIRC5,CDKN1A,CDKN2B,E2F7,HMOX1,MAPK12,NOTCH1,PDGFC,Pld6,VEGFA,VEGFD
Apelin Endothelial Signaling Pathway	1.37	0.042658	0.0948	0	APLN,CCL2,GNAI1,ICAM1,JUN,MAPK12,PLCB4,PRKCQ,RASD2,TEK,VCAM1
Colorectal Cancer Metastasis Signaling	1.09	0.0812831	0.0748	0	BIRC5,CDH1,DCC,GRK3,IL6R,JUN,MAPK12,MMP15,MMP3,MYC,PDGFC,PTGER3,RASD2,RHOBTB1,RHOV,TLR1,VEGFA,VEGFD,WNT6
Integrin Signaling	0.975	0.105925	0.0744	0	ACTN2,ARHGAP26,GRB7,ITGA4,ITGA9,ITGB4,ITGB7,MYLK,PAK3,Ppp1r12b,RASD2,RHOBTB1,RHOV,TSPAN1,TSPAN2,ZYX
PFKFB4 Signaling Pathway	0.65	0.223872	0.087	0	FBP2,GPI,HK2,MAP2K6
Type I Diabetes Mellitus Signaling	0.633	0.232809	0.0721	0	CD28,HLA-DQA1,HLA-DQB1,HLA-DRB5,MAP2K6,MAPK11,MAPK12,NGFR
Glioma Signaling	0.633	0.232809	0.0721	0	CAMK1D,CDKN1A,CDKN2B,E2F7,PDGFC,PDGFD,PRKCQ,RASD2
HGF Signaling	0.62	0.239883	0.0714	0	CDKN1A,ELF3,ITGA4,JUN,MAP3K9,MAPK12,PRKCQ,RASD2
IL-1 Signaling	0.457	0.34914	0.0659	0	GNAI1,GNAT1,JUN,MAP2K6,MAPK11,MAPK12
Tec Kinase Signaling	0.427	0.374111	0.0606	0	GNAI1,GNAT1,ITGA4,MAPK12,PAK3,PRKCQ,PTK2B,RHOBTB1,RHOV,TNFSF10
NF-κB Activation by Viruses	0.349	0.447713	0.0602	0	CD4,CR2,ITGA4,PRKCQ,RASD2
Cell Cycle: G1/S Checkpoint Regulation	0.323	0.475335	0.0597	0	CDKN1A,CDKN2B,E2F7,MYC
GPCR-Mediated Integration of Enteroendocrine Signaling Exemplified by an L Cell	0.265	0.54325	0.0548	0	ADRB1,GNAI1,PLCB4,PLCH2
TREM1 Signaling	0.248	0.564937	0.0533	0	CCL2,ICAM1,NLRC5,TLR1
Fc Epsilon RI Signaling	0	1	0.0424	0	MAP2K6,MAPK11,MAPK12,PRKCQ,RASD2
Huntington's Disease Signaling	0	1	0.0336	0	CASP14,HSPA1A/HSPA1B,Hspa1b,JUN,NAPB,PENK,PLCB4,PRKCQ
Aryl Hydrocarbon Receptor Signaling	0	1	0.042	0	AHRR,CDKN1A,GSTA5,GSTO1,JUN,MYC
Phospholipase C Signaling	0	1	0.0389	0	ARHGEF9,HMOX1,ITGA4,PLCB4,Pld6,Ppp1r12b,PRKCQ,RASD2,RHOBTB1,RHOV
Sumoylation Pathway	0	1	0.0485	0	CDH1,JUN,MAPK12,RHOBTB1,RHOV
Apelin Adipocyte Signaling Pathway	0	1	0.0494	0	APLN,GNAI1,MAPK11,MAPK12
ErbB Signaling	1.55	0.0281838	0.105	0.333	ERBB3,ERBB4,EREG,JUN,MAP2K6,MAPK11,MAPK12,PAK3,PRKCQ,RASD2
Salvage Pathways of Pyrimidine Ribonucleotides	1.15	0.0707946	0.0928	0.333	AK4,CDK1,DAPK1,MAP2K6,MAP3K9,NEK2,PAK3,PRKCQ,UPP1
IL-6 Signaling	0.886	0.130017	0.0794	0.333	IL1RL2,IL1RN,IL6R,JUN,MAP2K6,MAPK11,MAPK12,NGFR,RASD2,VEGFA
cAMP-mediated signaling	4.56	2.75423e-05	0.123	0.378	ADRA2A,ADRA2C,ADRB1,CAMK1D,CHRM1,Cngb1,CRHR1,DRD2,DUSP4,ENPP6,GNAI1,HCAR2,HTR1F,MC4R,NPY1R,P2RY14,PDE1A,PDE1B,PDE1C,PDE4B,PDE6A,PDE6B,PDE8A,PTGER3,PTGIR,RAP1GAP,RGS4,S1PR3
Pyridoxal 5'-phosphate Salvage Pathway	1.26	0.0549541	0.108	0.378	CDK1,DAPK1,MAP2K6,MAP3K9,NEK2,PAK3,PRKCQ
BMP signaling pathway	1.1	0.0794328	0.0941	0.378	BMP5,BMP7,BMPR1B,JUN,MAPK11,MAPK12,NOG,RASD2
Gαs Signaling	0.472	0.337287	0.0654	0.378	ADRB1,CHRM1,CRHR1,HCAR2,MC4R,PTGIR,RYR2
Complement System	1.91	0.0123027	0.162	0.447	C2,C4A/C4B,C5AR1,CD46,CD55,CR2
Inhibition of Angiogenesis by TSP1	1.5	0.0316228	0.147	0.447	JUN,MAPK11,MAPK12,THBS1,VEGFA
Cell Cycle: G2/M DNA Damage Checkpoint Regulation	0.939	0.11508	0.102	0.447	CCNB2,CDK1,CDKN1A,MDM4,SFN
Toll-like Receptor Signaling	0.672	0.212814	0.0789	0.447	IL1RN,JUN,MAP2K6,MAPK11,MAPK12,TLR1
LPS-stimulated MAPK Signaling	0.561	0.274789	0.0723	0.447	JUN,MAP2K6,MAPK11,MAPK12,PRKCQ,RASD2
SAPK/JNK Signaling	0.52	0.301995	0.068	0.447	DUSP4,DUSP8,JUN,MAP3K9,MAPK12,MAPK8IP2,RASD2
Dopamine-DARPP32 Feedback in cAMP Signaling	0.444	0.359749	0.0613	0.447	ATP2A3,DRD2,GNAI1,GRIN1,KCNJ15,KCNJ2,KCNJ3,PLCB4,PLCH2,PRKCQ
Cyclins and Cell Cycle Regulation	0.37	0.42658	0.0617	0.447	CCNB2,CDK1,CDKN1A,CDKN2B,E2F7
CDK5 Signaling	0.292	0.510505	0.0556	0.447	CABLES1,LAMB1,MAPK11,MAPK12,NGFR,RASD2
Rac Signaling	0.263	0.545758	0.0536	0.447	BAIAP2,ITGA4,JUN,PAK3,PTK2B,RASD2
Leukocyte Extravasation Signaling	3.85	0.000141254	0.121	0.471	ACTN2,CDH5,CLDN1,CLDN19,CLDN3,CLDN4,CLDN5,CLDN7,EDIL3,F11R,GNAI1,ICAM1,ITGA4,MAPK11,MAPK12,MMP15,MMP3,PRKCQ,PTK2B,RAP1GAP,RASGRP1,THY1,TIMP1,VCAM1
GP6 Signaling Pathway	2.36	0.00436516	0.117	0.535	COL11A2,Col17a1,COL18A1,COL22A1,COL23A1,COL24A1,COL27A1,COL28A1,LAMA3,LAMA4,LAMB1,LAMC2,PRKCQ,RASGRP2
Gαi Signaling	1.82	0.0151356	0.104	0.577	ADRA2A,ADRA2C,DRD2,GNAI1,HCAR2,HTR1F,NPY1R,P2RY14,PTGER3,RAP1GAP,RASD2,RGS4,S1PR3
Sphingosine-1-phosphate Signaling	1.32	0.047863	0.0932	0.632	CASP14,GNAI1,PDGFC,PDGFD,PLCB4,PLCH2,PTK2B,RHOBTB1,RHOV,S1PR3,S1PR5
GNRH Signaling	1.13	0.074131	0.0809	0.632	CACNA1H,CACNB4,CACNG7,GNAI1,JUN,MAP2K6,MAP3K9,MAPK11,MAPK12,PAK3,PLCB4,PRKCQ,PTK2B,RASD2
Gαq Signaling	0.879	0.13213	0.0759	0.632	ADRA1B,ADRA1D,CHRM1,GYS1,HMOX1,PLCB4,Pld6,PRKCQ,PTK2B,RGS4,RHOBTB1,RHOV
Thrombin Signaling	0.848	0.141906	0.0718	0.632	ARHGEF9,CAMK1D,GATA3,GNAI1,GNAT1,MAPK11,MAPK12,MYLK,PLCB4,PLCH2,Ppp1r12b,PRKCQ,RASD2,RHOBTB1,RHOV
TGF-β Signaling	1.52	0.0301995	0.104	0.707	BMP7,BMPR1B,INHBA,INHBB,JUN,MAP2K6,MAPK11,MAPK12,RASD2,SERPINE1
ATM Signaling	0.851	0.140929	0.0825	0.707	CCNB2,CDK1,CDKN1A,H2AFX,JUN,MAPK11,MAPK12,MDM4
Neuropathic Pain Signaling In Dorsal Horn Neurons	0.767	0.171002	0.0784	0.707	CAMK1D,GRIA1,GRIA2,GRIN1,PLCB4,PLCH2,PRKCQ,TACR1
PTEN Signaling	0.654	0.22182	0.0714	0.707	BMPR1B,CDKN1A,FLT1,FLT4,ITGA4,NGFR,NTRK3,PREX2,RASD2
CXCR4 Signaling	0.561	0.274789	0.0655	0.707	CD4,GNAI1,GNAT1,JUN,MAPK12,PAK3,PLCB4,PRKCQ,RASD2,RHOBTB1,RHOV
Superpathway of Inositol Phosphate Compounds	0	1	0.0402	0.707	CILP,DUSP16,DUSP8,IP6K3,MTMR7,NUDT11,PLCB4,PPFIA3
BAG2 Signaling Pathway	1.61	0.0245471	0.14	0.816	CDKN1A,CHRNA7,HSPA1A/HSPA1B,Hspa1b,MYC,PRKN
14-3-3-mediated Signaling	0.854	0.139959	0.0781	0.816	JUN,MAPK12,PLCB4,PLCH2,PRKCQ,RASD2,SFN,TUBB4A,TUBB4B,TUBB6
PDGF Signaling	0.754	0.176198	0.0805	0.816	CAV3,JUN,MYC,PDGFC,PDGFD,RASD2,SPHK2
Melatonin Signaling	0.745	0.179887	0.0833	0.816	GNAI1,MAP2K6,PLCB4,PLCH2,PRKCQ,RORC
Regulation of Actin-based Motility by Rho	0.64	0.229087	0.0745	0.816	BAIAP2,ITGA4,MYLK,PAK3,Ppp1r12b,RHOBTB1,RHOV
PI3K Signaling in B Lymphocytes	0.513	0.306902	0.0652	0.816	ATF3,CD180,CR2,IL4R,JUN,PLCB4,PLCH2,PLEKHA4,RASD2
RANK Signaling in Osteoclasts	0.481	0.33037	0.0674	0.816	JUN,MAP2K6,MAP3K9,MAPK11,MAPK12,PTK2B
Endocannabinoid Developing Neuron Pathway	0.382	0.414954	0.0603	0.816	GNAI1,MAP2K6,MAPK11,MAPK12,PAX6,RAP1GAP,RASD2
Synaptic Long Term Potentiation	0.279	0.526017	0.0543	0.816	GRIA1,GRIA2,GRIN1,PLCB4,PLCH2,PRKCQ,RASD2
STAT3 Pathway	4.55	2.81838e-05	0.148	0.832	BMPR1B,CDKN1A,FLT1,FLT4,IL18R1,IL1RL2,IL2RA,IL2RG,IL4R,IL6R,IL7R,MAP3K21,MAP3K9,MAPK11,MAPK12,MYC,NGFR,NTRK3,RASD2,VEGFA
Dendritic Cell Maturation	0.963	0.108893	0.0761	0.832	COL11A2,COL18A1,HLA-DQA1,HLA-DQB1,HLA-DRB5,ICAM1,IL1RL2,IL1RN,LTB,MAPK11,MAPK12,NGFR,PLCB4,PLCH2
ILK Signaling	2.89	0.00128825	0.109	0.894	ACTN2,CDH1,ITGB4,ITGB7,JUN,MAP2K6,MAPK12,MYC,MYH1,MYH11,MYH13,MYH14,MYH2,MYH4,MYH7B,MYH8,PDGFC,RHOBTB1,RHOV,VEGFA,VEGFD
Adrenomedullin signaling pathway	0.604	0.248886	0.0657	0.905	CALCRL,IL1RN,MAP2K6,MAPK11,MAPK12,MYLK,PLCB4,PLCH2,PTK2B,RASD2,SHC2,SHE,TFAP2A
Osteoarthritis Pathway	0.472	0.337287	0.061	0.905	CASP14,ELF3,FGF18,GLI1,HES1,IL1RL2,ITGA4,MMP3,NOTCH1,PDGFC,S1PR3,VEGFA,VEGFD
Estrogen-mediated S-phase Entry	1.34	0.0457088	0.154	1	CDK1,CDKN1A,E2F7,MYC
Cholecystokinin/Gastrin-mediated Signaling	1.3	0.0501187	0.0924	1	EPHA4,IL1RN,JUN,MAP2K6,MAPK12,PLCB4,PRKCQ,PTK2B,RASD2,RHOBTB1,RHOV
Intrinsic Prothrombin Activation Pathway	1.16	0.0691831	0.119	1	COL11A2,COL18A1,F13A1,KLK11,PROC
UVC-Induced MAPK Signaling	0.883	0.130918	0.098	1	JUN,MAPK11,MAPK12,PRKCQ,RASD2
UVB-Induced MAPK Signaling	0.833	0.146893	0.0943	1	HIST1H3C,JUN,MAPK11,MAPK12,PRKCQ
Cdc42 Signaling	0.759	0.174181	0.0719	1	BAIAP2,DIAPH3,HLA-DQA1,HLA-DQB1,HLA-DRB5,ITGA4,JUN,MAPK11,MAPK12,MYLK,PAK3,Ppp1r12b
NF-κB Signaling	0.317	0.481948	0.0556	1	BMPR1B,FLT1,FLT4,IL1RN,MAP2K6,NGFR,NTRK3,PRKCQ,RASD2,TLR1
Telomerase Signaling	0.292	0.510505	0.0556	1	CDKN1A,ELF3,IL2RA,IL2RG,MYC,RASD2
Fcγ Receptor-mediated Phagocytosis in Macrophages and Monocytes	0.253	0.55847	0.0532	1	DGKB,HMOX1,Pld6,PRKCQ,PTK2B
Mouse Embryonic Stem Cell Pluripotency	0	1	0.0481	1	FOXD3,MAPK11,MAPK12,MYC,RASD2
Heparan Sulfate Biosynthesis	0	1	0.0482	1	Ces2e,CHST7,SULT4A1,XYLT1
Actin Cytoskeleton Signaling	2.18	0.00660693	0.0955	1.069	ACTN2,BAIAP2,DIAPH3,FGF11,FGF14,FGF18,ITGA4,MYH1,MYH11,MYH13,MYH14,MYH2,MYH4,MYH7B,MYH8,MYLK,PAK3,PDGFC,PDGFD,Ppp1r12b,RASD2
Neuroprotective Role of THOP1 in Alzheimer's Disease	0.569	0.269774	0.069	1.134	ECE2,HPN,KLK11,PDYN,ST14,Tmprss11b,TMPRSS11D,TMPRSS7
P2Y Purigenic Receptor Signaling Pathway	0.438	0.364754	0.0625	1.134	GNAI1,JUN,MYC,P2RY1,PLCB4,PLCH2,PRKCQ,RASD2
CREB Signaling in Neurons	0.377	0.419759	0.0577	1.134	CACNA1H,CACNB4,CACNG7,GNAI1,GNAT1,GRIA1,GRIA2,GRIN1,PLCB4,PLCH2,PRKCQ,RASD2
p38 MAPK Signaling	0.364	0.432514	0.0593	1.134	HIST1H3C,IL1RL2,IL1RN,MAP2K6,MAPK11,MAPK12,MYC
D-myo-inositol-5-phosphate Metabolism	0	1	0.0449	1.134	CILP,DUSP16,DUSP8,MTMR7,NUDT11,PLCB4,PPFIA3
ERK/MAPK Signaling	0	1	0.0412	1.134	DUSP4,ELF3,HIST1H3C,ITGA4,MYC,PAK3,PTK2B,RASD2
B Cell Receptor Signaling	0	1	0.043	1.134	JUN,MAP2K6,MAP3K9,MAPK11,MAPK12,PRKCQ,PTK2B,RASD2
HMGB1 Signaling	3.3	0.000501187	0.12	1.155	CCL2,CNTF,ICAM1,IL17D,JUN,LTB,MAP2K6,MAPK11,MAPK12,NGFR,PLAT,RASD2,RHOBTB1,RHOV,SERPINE1,TNFSF10,TNFSF15,TNFSF8,Tnfsf9,VCAM1
p53 Signaling	2.26	0.00549541	0.122	1.265	BBC3,BIRC5,CDKN1A,DRAM1,JUN,MDM4,PERP,SERPINB5,SFN,THBS1,TP63,TRIM29
Role of Pattern Recognition Receptors in Recognition of Bacteria and Viruses	0.924	0.119124	0.0774	1.342	C5AR1,CLEC6A,CNTF,IL17D,LTB,MAPK12,PRKCQ,TLR1,TNFSF10,TNFSF15,TNFSF8,Tnfsf9
Angiopoietin Signaling	0.672	0.212814	0.0789	1.342	BIRC5,GRB7,PAK3,RASD2,TEK,TIE1
CD28 Signaling in T Helper Cells	0.51	0.30903	0.0661	1.342	CD28,CD4,HLA-DQA1,HLA-DQB1,HLA-DRB5,JUN,MAPK12,PRKCQ
NRF2-mediated Oxidative Stress Response	0	1	0.0524	1.342	ENC1,GSTA5,GSTO1,HMOX1,HSPB8,JUN,JUNB,MAP2K6,PRKCQ,RASD2
Th2 Pathway	1.84	0.0144544	0.101	1.414	CD28,CD4,GATA3,HLA-DQA1,HLA-DQB1,HLA-DRB5,ICAM1,IL2RA,IL2RG,IL4R,JAG2,JUN,NOTCH1,PRKCQ
Signaling by Rho Family GTPases	1.23	0.0588844	0.0779	1.5	ARHGEF9,BAIAP2,CDH1,CDH13,CDH20,CDH5,DIAPH3,GNAI1,GNAT1,ITGA4,JUN,MAP3K21,MAP3K9,MAPK12,MYLK,PAK3,PTK2B,RHOBTB1,RHOV
Endothelin-1 Signaling	1.68	0.020893	0.0909	1.604	CASP14,ECE2,EDNRB,GNAI1,GNAT1,HMOX1,JUN,MAPK11,MAPK12,MYC,PLCB4,PLCH2,Pld6,PRKCQ,RASD2,SHC2,SHE
Systemic Lupus Erythematosus In T Cell Signaling Pathway	0	1	0.0418	1.604	CASP14,CD28,GNAI1,HLA-DQA1,HLA-DQB1,HLA-DRB5,JUN,MAP2K6,PDK1,RASD2,RHOBTB1,RHOV,RORC,S1PR3
Ethanol Degradation II	2.22	0.0060256	0.188	1.633	ACSS3,ADH1C,Adh6a,ADH7,Aldh3b2,Aldh3b3
CCR5 Signaling in Macrophages	1.58	0.0263027	0.106	1.633	CACNA1H,CACNB4,CACNG7,CD4,GNAI1,JUN,MAPK11,MAPK12,PRKCQ,PTK2B
Neuregulin Signaling	0.87	0.134896	0.0833	1.633	ERBB3,ERBB4,EREG,GRB7,ITGA4,MYC,PRKCQ,RASD2
D-myo-inositol (1,4,5,6)-Tetrakisphosphate Biosynthesis	0	1	0.0426	1.633	CILP,DUSP16,DUSP8,MTMR7,NUDT11,PPFIA3
D-myo-inositol (3,4,5,6)-tetrakisphosphate Biosynthesis	0	1	0.0426	1.633	CILP,DUSP16,DUSP8,MTMR7,NUDT11,PPFIA3
3-phosphoinositide Degradation	0	1	0.0387	1.633	CILP,DUSP16,DUSP8,MTMR7,NUDT11,PPFIA3
3-phosphoinositide Biosynthesis	0	1	0.0361	1.633	CILP,DUSP16,DUSP8,MTMR7,NUDT11,PPFIA3
Chemokine Signaling	2.03	0.00933254	0.125	1.667	CAMK1D,CCL2,GNAI1,JUN,MAPK11,MAPK12,PLCB4,Ppp1r12b,PTK2B,RASD2
Renin-Angiotensin Signaling	1.01	0.0977237	0.084	1.667	CCL2,JUN,MAPK11,MAPK12,PAK3,PRKCQ,PTK2B,RASD2,SHC2,SHE
Corticotropin Releasing Hormone Signaling	0.836	0.145881	0.0759	1.667	CACNA1H,CACNB4,CACNG7,CRHR1,GLI1,GNAI1,JUN,MAPK11,MAPK12,PRKCQ,VEGFA
Production of Nitric Oxide and Reactive Oxygen Species in Macrophages	0.264	0.544503	0.0529	1.667	APOD,APOF,JUN,MAP3K9,MAPK11,MAPK12,NGFR,PRKCQ,RHOBTB1,RHOV
Synaptogenesis Signaling Pathway	2.61	0.00245471	0.0927	1.732	CACNB4,CDH1,CDH13,CDH20,CDH5,DAB1,EPHA1,EPHA4,EPHA7,EPHA8,EPHB1,GRIA1,GRIA2,GRIN1,NAPB,NECTIN1,NLGN3,NRXN1,RASD2,RASGRP1,RASGRP2,RELN,SHC2,SHE,SYN2,SYT12,SYT8,THBS1,VLDLR
p70S6K Signaling	0.602	0.250035	0.0692	1.89	F2RL1,GNAI1,IL2RG,IL4R,PLCB4,PLCH2,PRKCQ,RASD2,SFN
Endocannabinoid Cancer Inhibition Pathway	0.636	0.231206	0.0694	1.897	ATF3,CASP14,CDH1,CDKN1A,GNAI1,MAP2K6,MYC,PDGFC,VEGFA,VEGFD
Role of NFAT in Regulation of the Immune Response	0.434	0.368129	0.0604	1.897	CD28,CD4,GNAI1,GNAT1,HLA-DQA1,HLA-DQB1,HLA-DRB5,JUN,PLCB4,PRKCQ,RASD2
Neuroinflammation Signaling Pathway	1.11	0.0776247	0.0731	2.065	BIRC5,CCL2,CNTF,GABRA1,GABRB2,GABRR1,GRIA1,GRIN1,HLA-DQA1,HLA-DQB1,HLA-DRB5,HMOX1,ICAM1,IL6R,JUN,KCNJ3,MAPK11,MAPK12,MMP3,S100B,TLR1,VCAM1
iCOS-iCOSL Signaling in T Helper Cells	0.86	0.138038	0.0804	2.121	CD28,CD4,HLA-DQA1,HLA-DQB1,HLA-DRB5,IL2RA,IL2RG,PLEKHA4,PRKCQ
Mevalonate Pathway I	3.43	0.000371535	0.385	2.236	ACAT2,HMGCR,HMGCS1,IDI1,MVD
Retinoate Biosynthesis I	1.5	0.0316228	0.147	2.236	ADH1C,ADH7,RBP2,RDH16,SDR9C7
Noradrenaline and Adrenaline Degradation	1.45	0.0354813	0.143	2.236	ADH1C,Adh6a,ADH7,Aldh3b2,Aldh3b3
Ceramide Signaling	0.719	0.190985	0.0787	2.236	CNKSR1,JUN,NGFR,RASD2,S1PR3,S1PR5,SPHK2
Mitotic Roles of Polo-Like Kinase	0.57	0.269153	0.0758	2.236	CCNB2,CDC20,CDK1,KIF23,PLK5
Serotonin Degradation	0.553	0.279898	0.0746	2.236	ADH1C,Adh6a,ADH7,Aldh3b2,Aldh3b3
RhoA Signaling	0	1	0.0488	2.236	BAIAP2,EPHA1,MYLK,NGEF,Ppp1r12b,PTK2B
Th1 Pathway	2.26	0.00549541	0.114	2.309	CD28,CD4,GATA3,HAVCR2,HLA-DQA1,HLA-DQB1,HLA-DRB5,ICAM1,IL18R1,IL6R,MAP2K6,NFIL3,NOTCH1,PRKCQ
Sirtuin Signaling Pathway	0.321	0.477529	0.0548	2.324	CDH1,H1FX,HIST1H1C,HIST1H1D,Hist1h1e,HIST1H3C,JUN,LDHA,MAPK12,MYC,NDUFA4L2,PDK1,PFKFB3,PGAM1,PGK1,SLC2A1
Superpathway of Geranylgeranyldiphosphate Biosynthesis I (via Mevalonate)	3.79	0.000162181	0.353	2.449	ACAT2,FDPS,HMGCR,HMGCS1,IDI1,MVD
Calcium-induced T Lymphocyte Apoptosis	0.87	0.134896	0.0909	2.449	ATP2A3,CD4,HLA-DQA1,HLA-DQB1,HLA-DRB5,PRKCQ
Cholesterol Biosynthesis I	5.84	1.44544e-06	0.538	2.646	CYP51A1,DHCR24,FDFT1,HSD17B7,LSS,MSMO1,SQLE
Cholesterol Biosynthesis II (via 24,25-dihydrolanosterol)	5.84	1.44544e-06	0.538	2.646	CYP51A1,DHCR24,FDFT1,HSD17B7,LSS,MSMO1,SQLE
Cholesterol Biosynthesis III (via Desmosterol)	5.84	1.44544e-06	0.538	2.646	CYP51A1,DHCR24,FDFT1,HSD17B7,LSS,MSMO1,SQLE
PKCθ Signaling in T Lymphocytes	0.907	0.12388	0.0769	2.828	CACNA1H,CACNB4,CACNG7,CD28,CD4,HLA-DQA1,HLA-DQB1,HLA-DRB5,JUN,MAP3K9,PRKCQ,RASD2
Superpathway of Cholesterol Biosynthesis	9.38	4.16869e-10	0.464	3.606	ACAT2,CYP51A1,DHCR24,FDFT1,FDPS,HMGCR,HMGCS1,HSD17B7,IDI1,LSS,MSMO1,MVD,SQLE
Hepatic Fibrosis / Hepatic Stellate Cell Activation	9.09	8.12831e-10	0.177	None	CCL2,CCL21,COL11A2,Col17a1,COL18A1,COL22A1,COL23A1,COL24A1,COL27A1,COL28A1,EDNRB,FLT1,FLT4,ICAM1,IL1RL2,IL4R,IL6R,MYH1,MYH11,MYH13,MYH14,MYH2,MYH4,MYH7B,MYH8,NGFR,PDGFC,PDGFD,SERPINE1,TIMP1,VCAM1,VEGFA,VEGFD
Agranulocyte Adhesion and Diapedesis	6.49	3.23594e-07	0.151	None	C5AR1,CCL2,CCL21,Ccl9,CDH5,CLDN1,CLDN19,CLDN3,CLDN4,CLDN5,CLDN7,CXCL14,GNAI1,ICAM1,IL1RN,ITGA4,ITGB7,MMP15,MMP3,MYH1,MYH11,MYH13,MYH14,MYH2,MYH4,MYH7B,MYH8,PF4,VCAM1
Axonal Guidance Signaling	4.91	1.23027e-05	0.101	None	ADAM23,ADAM28,ADAMTS1,ADAMTS13,ADAMTS3,BAIAP2,BMP5,BMP7,DCC,ECE2,EPHA1,EPHA4,EPHA7,EPHA8,EPHB1,GLI1,GNAI1,GNAT1,HHIP,ITGA4,L1CAM,LINGO1,MAG,MMP15,MMP3,NGEF,NGFR,NRP1,NTN1,NTRK3,PAK3,PAPPA,PDGFC,PDGFD,PLCB4,PLCH2,PLXNC1,PLXND1,PRKCQ,RASD2,SEMA4A,SEMA4F,TUBB4A,TUBB4B,TUBB6,UNC5C,VEGFA,VEGFD,WNT6
G-Protein Coupled Receptor Signaling	4.7	1.99526e-05	0.118	None	ADRA1B,ADRA1D,ADRA2A,ADRA2C,ADRB1,CHRM1,CRHR1,DRD2,DUSP4,ENPP6,GNAI1,HCAR2,HTR1F,MC4R,NPY1R,P2RY14,PDE1A,PDE1B,PDE1C,PDE4B,PDE6A,PDE6B,PDE8A,PLCB4,PTGER3,PTGIR,PTK2B,RAP1GAP,RASD2,RASGRP1,RGS4,S1PR3
Tight Junction Signaling	4.57	2.69153e-05	0.137	None	CGN,CLDN1,CLDN19,CLDN3,CLDN4,CLDN5,CLDN7,F11R,JUN,MYH1,MYH11,MYH13,MYH14,MYH2,MYH4,MYH7B,MYH8,MYLK,NAPB,NECTIN1,NGFR,OCLN,TJP3
Granulocyte Adhesion and Diapedesis	4.13	7.4131e-05	0.128	None	C5AR1,CCL2,CCL21,Ccl9,CDH5,CLDN1,CLDN19,CLDN3,CLDN4,CLDN5,CLDN7,CXCL14,GNAI1,ICAM1,IL1RL2,IL1RN,ITGA4,MMP15,MMP3,NGFR,PF4,THY1,VCAM1
Sertoli Cell-Sertoli Cell Junction Signaling	3.88	0.000131826	0.124	None	ACTN2,CDH1,CGN,CLDN1,CLDN19,CLDN3,CLDN4,CLDN5,CLDN7,F11R,ITGA4,JUN,MAP3K9,MAPK11,MAPK12,NECTIN1,OCLN,RASD2,SPTBN2,TJP3,TUBB4A,TUBB4B,TUBB6
Cellular Effects of Sildenafil (Viagra)	3.73	0.000186209	0.137	None	CACNG7,MYH1,MYH11,MYH13,MYH14,MYH2,MYH4,MYH7B,MYH8,MYLK,PDE1A,PDE1B,PDE1C,PDE4B,PLCB4,PLCH2,Ppp1r12b,SLC4A11
T Helper Cell Differentiation	3.38	0.000416869	0.164	None	CD28,GATA3,HLA-DQA1,HLA-DQB1,HLA-DRB5,IL18R1,IL2RA,IL2RG,IL4R,IL6R,NGFR,RORC
Atherosclerosis Signaling	3.08	0.000831764	0.129	None	ALOX12,APOD,APOF,CCL2,CCR2,COL11A2,COL18A1,F3,ICAM1,IL1RN,ITGA4,MMP3,PDGFC,PDGFD,TNFRSF12A,VCAM1
Epithelial Adherens Junction Signaling	2.91	0.00123027	0.118	None	ACTN2,BAIAP2,CDH1,MYH1,MYH11,MYH13,MYH14,MYH2,MYH4,MYH7B,MYH8,NECTIN1,NOTCH1,RASD2,TUBB4A,TUBB4B,TUBB6,ZYX
Creatine-phosphate Biosynthesis	2.87	0.00134896	0.6	None	CKB,CKM,CKMT1A/CKMT1B
IL-15 Production	2.74	0.0018197	0.124	None	EPHA1,EPHA4,EPHA8,EPHB1,ERBB3,ERBB4,FLT1,FLT4,KIT,MAP2K6,NTRK3,PTK2B,RET,TEK,TIE1
Th1 and Th2 Activation Pathway	2.69	0.00204174	0.11	None	CD28,CD4,GATA3,HAVCR2,HLA-DQA1,HLA-DQB1,HLA-DRB5,ICAM1,IL18R1,IL2RA,IL2RG,IL4R,IL6R,JAG2,JUN,MAP2K6,NFIL3,NOTCH1,PRKCQ
Zymosterol Biosynthesis	2.58	0.00263027	0.5	None	CYP51A1,HSD17B7,MSMO1
Epoxysqualene Biosynthesis	2.55	0.00281838	1	None	FDFT1,SQLE
Granzyme A Signaling	2.49	0.00323594	0.25	None	H1FX,HIST1H1C,HIST1H1D,Hist1h1e,HMGB2
Role of Macrophages, Fibroblasts and Endothelial Cells in Rheumatoid Arthritis	2.33	0.00467735	0.0895	None	C5AR1,CCL2,F2RL1,ICAM1,IL18R1,IL1RL2,IL1RN,IL6R,JUN,LTB,MAP2K6,MIF,MMP3,MYC,NGFR,PDGFC,PDGFD,PLCB4,PLCH2,PRKCQ,RASD2,SFRP1,SFRP5,TLR1,VCAM1,VEGFA,VEGFD,WNT6
Notch Signaling	1.86	0.0138038	0.158	None	CNTN1,HES1,HEY1,JAG2,MAG,NOTCH1
HIF1α Signaling	1.76	0.017378	0.105	None	JUN,LDHA,MAPK11,MAPK12,MMP15,MMP3,PDGFC,RASD2,SLC2A1,SLC2A3,VEGFA,VEGFD
Phototransduction Pathway	1.68	0.020893	0.132	None	GNAT1,GUCA1A,OPN1LW,PDC,PDE6A,PDE6B,RCVRN
Trans, trans-farnesyl Diphosphate Biosynthesis	1.6	0.0251189	0.4	None	FDPS,IDI1
Folate Polyglutamylation	1.6	0.0251189	0.4	None	MTHFD1L,SHMT2
Circadian Rhythm Signaling	1.55	0.0281838	0.152	None	BHLHE40,GRIN1,PER1,PER2,PER3
Oleate Biosynthesis II (Animals)	1.55	0.0281838	0.231	None	FADS6,SCD,Scd4
IL-10 Signaling	1.54	0.0288403	0.116	None	HMOX1,IL1RL2,IL1RN,IL4R,JUN,MAP2K6,MAPK11,MAPK12
Gustation Pathway	1.49	0.0323594	0.0915	None	CACNA1H,CACNB4,CACNG7,ENPP6,P2RY1,P2RY14,PANX1,PDE1A,PDE1B,PDE1C,PDE4B,PDE6A,PDE6B,PDE8A
TR/RXR Activation	1.45	0.0354813	0.106	None	ADRB1,DIO2,ENO1,LDLR,PFKP,SLC16A3,SLC2A1,SYT12,THRSP
Ephrin A Signaling	1.4	0.0398107	0.125	None	EPHA1,EPHA4,EPHA7,EPHA8,NGEF,NGFR
Molecular Mechanisms of Cancer	1.36	0.0436516	0.074	None	ARHGEF9,BBC3,BMP5,BMP7,BMPR1B,CDH1,CDK1,CDKN1A,CDKN2B,DHH,E2F7,GLI1,GNAI1,GNAT1,ITGA4,JUN,MAP2K6,MAPK11,MAPK12,MYC,NOTCH1,PAK3,PLCB4,PRKCQ,RASD2,RASGRP1,RHOBTB1,RHOV,WNT6
Superpathway of Serine and Glycine Biosynthesis I	1.31	0.0489779	0.286	None	PSAT1,SHMT2
Extrinsic Prothrombin Activation Pathway	1.31	0.0489779	0.188	None	F13A1,F3,PROC
Vitamin-C Transport	1.31	0.0489779	0.188	None	GSTO1,SLC2A1,SLC2A3
Parkinson's Signaling	1.31	0.0489779	0.188	None	MAPK11,MAPK12,PRKN
Eicosanoid Signaling	1.29	0.0512861	0.109	#NUM!	ALOX12,CYSLTR1,LTB4R2,PTGDS,PTGER3,PTGFR,PTGIR
2-amino-3-carboxymuconate Semialdehyde Degradation to Glutaryl-CoA	1.28	0.0524807	1	#NUM!	ACMSD
Asparagine Biosynthesis I	1.28	0.0524807	1	#NUM!	ASNS
Lanosterol Biosynthesis	1.28	0.0524807	1	#NUM!	LSS
Relaxin Signaling	1.26	0.0549541	0.0867	#NUM!	ENPP6,GNAI1,GNAT1,JUN,PDE1A,PDE1B,PDE1C,PDE4B,PDE6A,PDE6B,PDE8A,RXFP1,VEGFA
Netrin Signaling	1.26	0.0549541	0.108	#NUM!	CACNA1H,CACNB4,CACNG7,DCC,NTN1,RYR2,UNC5C
Human Embryonic Stem Cell Pluripotency	1.25	0.0562341	0.0882	#NUM!	BMP5,BMP7,FOXD3,INHBA,LEFTY1,NOG,NTRK3,PDGFC,PDGFD,S1PR3,S1PR5,WNT6
Reelin Signaling in Neurons	1.25	0.0562341	0.101	#NUM!	ARHGEF9,DAB1,ITGA4,MAP3K9,MAPK12,MAPK8IP2,RELN,VLDLR
Iron homeostasis signaling pathway	1.23	0.0588844	0.0876	#NUM!	BMP5,BMP7,BMPR1B,CD163,ERFE,HBA1/HBA2,HBB,HEPH,HIF3A,HMOX1,IL6R,SLC25A37
IL-17 Signaling	1.19	0.0645654	0.0988	#NUM!	CCL2,JUN,MAP2K6,MAPK11,MAPK12,MMP3,RASD2,TIMP1
Transcriptional Regulatory Network in Embryonic Stem Cells	1.19	0.0645654	0.111	#NUM!	FOXD3,HIST1H4I,HIST1H4K,L1CAM,OTX1,PAX6
Oxidative Ethanol Degradation III	1.12	0.0758578	0.158	#NUM!	ACSS3,Aldh3b2,Aldh3b3
DNA damage-induced 14-3-3σ Signaling	1.12	0.0758578	0.158	#NUM!	CCNB2,CDK1,SFN
Folate Transformations I	1.11	0.0776247	0.222	#NUM!	MTHFD1L,SHMT2
Cardiomyocyte Differentiation via BMP Receptors	1.07	0.0851138	0.15	#NUM!	BMP5,BMP7,BMPR1B
The Visual Cycle	1.07	0.0851138	0.15	#NUM!	LRAT,RBP2,RBP3
RAR Activation	1.04	0.0912011	0.0773	#NUM!	ADH1C,ADH7,CRABP1,CRABP2,JUN,LRAT,MAPK11,MAPK12,PRKCQ,RBP2,RBP3,RDH16,REL,SDR9C7,VEGFA
Ketogenesis	1.02	0.0954993	0.2	#NUM!	ACAT2,HMGCS1
Calcium Transport I	1.02	0.0954993	0.2	#NUM!	ATP2A3,ATP2B2
Putrescine Degradation III	1.02	0.0954993	0.143	#NUM!	Aldh3b2,Aldh3b3,SAT1
Altered T Cell and B Cell Signaling in Rheumatoid Arthritis	0.987	0.103039	0.0889	#NUM!	CCL21,CD28,HLA-DQA1,HLA-DQB1,HLA-DRB5,IL1RN,LTB,TLR1
Choline Degradation I	0.987	0.103039	0.5	#NUM!	CHDH
Taurine Biosynthesis	0.987	0.103039	0.5	#NUM!	CDO1
Glycine Degradation (Creatine Biosynthesis)	0.987	0.103039	0.5	#NUM!	GATM
Glycine Biosynthesis I	0.987	0.103039	0.5	#NUM!	SHMT2
Tryptophan Degradation III (Eukaryotic)	0.971	0.106905	0.136	#NUM!	ACAT2,ACMSD,KMO
Graft-versus-Host Disease Signaling	0.967	0.107895	0.104	#NUM!	CD28,HLA-DQA1,HLA-DQB1,HLA-DRB5,IL1RN
Hepatic Cholestasis	0.963	0.108893	0.0761	#NUM!	ATP8B1,CNTF,IL17D,IL1RL2,IL1RN,JUN,LTB,MAPK12,NGFR,PRKCQ,TNFSF10,TNFSF15,TNFSF8,Tnfsf9
IL-17A Signaling in Fibroblasts	0.955	0.110917	0.114	#NUM!	CCL2,JUN,MAPK11,MAPK12
Autoimmune Thyroid Disease Signaling	0.939	0.11508	0.102	#NUM!	CD28,HLA-DQA1,HLA-DQB1,HLA-DRB5,TG
Ethanol Degradation IV	0.924	0.119124	0.13	#NUM!	ACSS3,Aldh3b2,Aldh3b3
B Cell Development	0.921	0.11995	0.111	#NUM!	HLA-DQA1,HLA-DQB1,HLA-DRB5,IL7R
Germ Cell-Sertoli Cell Junction Signaling	0.893	0.127938	0.0751	#NUM!	ACTN2,CDH1,MAP2K6,MAP3K9,MAPK12,PAK3,RASD2,RHOBTB1,RHOV,TUBB4A,TUBB4B,TUBB6,ZYX
Glycogen Degradation II	0.886	0.130017	0.167	#NUM!	PYGL,PYGM
Guanosine Nucleotides Degradation III	0.886	0.130017	0.167	#NUM!	GDA,NT5E
Phagosome Formation	0.886	0.130017	0.0794	#NUM!	C5AR1,CR2,Fcrls,ITGA4,PLCB4,PLCH2,PRKCQ,RHOBTB1,RHOV,TLR1
Thyroid Cancer Signaling	0.883	0.130918	0.098	#NUM!	CDH1,MYC,NTRK3,RASD2,RET
IL-17A Signaling in Gastric Cells	0.845	0.142889	0.12	#NUM!	JUN,MAPK11,MAPK12
Role of JAK family kinases in IL-6-type Cytokine Signaling	0.845	0.142889	0.12	#NUM!	IL6R,MAPK11,MAPK12
Tryptophan Degradation X (Mammalian, via Tryptamine)	0.845	0.142889	0.12	#NUM!	Aldh3b2,Aldh3b3,DDC
Pregnenolone Biosynthesis	0.83	0.147911	0.154	#NUM!	CYP46A1,CYP4A22
Antigen Presentation Pathway	0.827	0.148936	0.103	#NUM!	HLA-DQA1,HLA-DQB1,HLA-DRB5,NLRC5
Thyronamine and Iodothyronamine Metabolism	0.824	0.149968	0.333	#NUM!	DIO2
Tetrahydrobiopterin Biosynthesis I	0.824	0.149968	0.333	#NUM!	GCH1
Thyroid Hormone Metabolism I (via Deiodination)	0.824	0.149968	0.333	#NUM!	DIO2
Tetrahydrobiopterin Biosynthesis II	0.824	0.149968	0.333	#NUM!	GCH1
Remodeling of Epithelial Adherens Junctions	0.804	0.157036	0.087	#NUM!	ACTN2,CDH1,TUBB4A,TUBB4B,TUBB6,ZYX
Role of JAK1 and JAK3 in γc Cytokine Signaling	0.785	0.164059	0.0857	#NUM!	IL2RA,IL2RG,IL4R,IL7R,PTK2B,RASD2
Glycogen Degradation III	0.777	0.167109	0.143	#NUM!	PYGL,PYGM
nNOS Signaling in Skeletal Muscle Cells	0.772	0.169044	0.0976	#NUM!	CACNA1H,CACNB4,CACNG7,RYR2
Glucocorticoid Receptor Signaling	0.742	0.181134	0.0653	#NUM!	CCL2,CD163,CDKN1A,HSPA1A/HSPA1B,Hspa1b,ICAM1,IL1RN,JUN,KRT12,KRT13,KRT14,KRT15,KRT19,KRT5,KRT6B,KRT76,KRT78,MAPK11,MAPK12,RASD2,SERPINE1,VCAM1
Choline Biosynthesis III	0.73	0.186209	0.133	#NUM!	HMOX1,Pld6
Histidine Degradation VI	0.73	0.186209	0.133	#NUM!	CYP46A1,CYP4A22
Serotonin Receptor Signaling	0.719	0.190985	0.093	#NUM!	DDC,GCH1,SLC18A1,SLC18A2
Arsenate Detoxification I (Glutaredoxin)	0.71	0.194984	0.25	#NUM!	GSTO1
Retinoate Biosynthesis II	0.71	0.194984	0.25	#NUM!	RBP2
Heme Degradation	0.71	0.194984	0.25	#NUM!	HMOX1
Spermine and Spermidine Degradation I	0.71	0.194984	0.25	#NUM!	SAT1
Catecholamine Biosynthesis	0.71	0.194984	0.25	#NUM!	DDC
Ascorbate Recycling (Cytosolic)	0.71	0.194984	0.25	#NUM!	GSTO1
Arginine Degradation I (Arginase Pathway)	0.71	0.194984	0.25	#NUM!	ARG1
L-cysteine Degradation I	0.71	0.194984	0.25	#NUM!	CDO1
Acetate Conversion to Acetyl-CoA	0.71	0.194984	0.25	#NUM!	ACSS3
Sonic Hedgehog Signaling	0.678	0.209894	0.1	#NUM!	CDK1,GLI1,HHIP
Virus Entry via Endocytic Pathways	0.674	0.211836	0.0741	#NUM!	AP1M2,CD55,FOLR1,ITGA4,ITGB4,ITGB7,PRKCQ,RASD2
Macropinocytosis Signaling	0.656	0.2208	0.0779	#NUM!	ITGB4,ITGB7,PDGFC,PDGFD,PRKCQ,RASD2
Ubiquinol-10 Biosynthesis (Eukaryotic)	0.646	0.225944	0.118	#NUM!	CYP46A1,CYP4A22
Histamine Degradation	0.646	0.225944	0.118	#NUM!	Aldh3b2,Aldh3b3
Clathrin-mediated Endocytosis Signaling	0.644	0.226986	0.067	#NUM!	AP1M2,APOD,APOF,FGF11,FGF14,FGF18,ITGB4,ITGB7,LDLR,PDGFC,PDGFD,VEGFA,VEGFD
Regulation of the Epithelial-Mesenchymal Transition Pathway	0.644	0.226986	0.067	#NUM!	CDH1,CLDN3,ESRP2,FGF11,FGF14,FGF18,FOXC2,JAG2,MAP2K6,NOTCH1,PDGFD,RASD2,WNT6
IL-2 Signaling	0.64	0.229087	0.0806	#NUM!	IL2RA,IL2RG,JUN,PTK2B,RASD2
4-1BB Signaling in T Lymphocytes	0.623	0.238232	0.0938	#NUM!	JUN,MAPK11,MAPK12
Tetrahydrofolate Salvage from 5,10-methenyltetrahydrofolate	0.623	0.238232	0.2	#NUM!	MTHFD1L
Serine Biosynthesis	0.623	0.238232	0.2	#NUM!	PSAT1
Glutathione-mediated Detoxification	0.623	0.238232	0.0938	#NUM!	Gsta4,GSTA5,GSTO1
Eumelanin Biosynthesis	0.623	0.238232	0.2	#NUM!	MIF
dTMP De Novo Biosynthesis	0.623	0.238232	0.2	#NUM!	SHMT2
Purine Nucleotides Degradation II (Aerobic)	0.609	0.246037	0.111	#NUM!	GDA,NT5E
Methylglyoxal Degradation III	0.609	0.246037	0.111	#NUM!	Akr1b7,CYP4A22
Gap Junction Signaling	0.593	0.25527	0.0653	#NUM!	ADRB1,DRD2,GJB3,GNAI1,GRIA1,GRIA2,PLCB4,PLCH2,PRKCQ,RASD2,TUBB4A,TUBB4B,TUBB6
GADD45 Signaling	0.575	0.266073	0.105	#NUM!	CDK1,CDKN1A
IL-12 Signaling and Production in Macrophages	0.567	0.271019	0.0677	#NUM!	ALOX12,APOD,APOF,JMJD6,JUN,MAPK11,MAPK12,PRKCQ,REL
Pyruvate Fermentation to Lactate	0.556	0.277971	0.167	#NUM!	LDHA
Urea Cycle	0.556	0.277971	0.167	#NUM!	ARG1
Serotonin and Melatonin Biosynthesis	0.556	0.277971	0.167	#NUM!	DDC
Arginine Degradation VI (Arginase 2 Pathway)	0.556	0.277971	0.167	#NUM!	ARG1
Glycogen Biosynthesis II (from UDP-D-Glucose)	0.556	0.277971	0.167	#NUM!	GYS1
Rapoport-Luebering Glycolytic Shunt	0.556	0.277971	0.167	#NUM!	PGAM1
GDP-mannose Biosynthesis	0.556	0.277971	0.167	#NUM!	GPI
Role of Osteoblasts, Osteoclasts and Chondrocytes in Rheumatoid Arthritis	0.551	0.28119	0.0633	#NUM!	BMP5,BMP7,IL18R1,IL1RL2,IL1RN,JUN,MAP2K6,MAPK12,MMP3,NGFR,PTK2B,SFRP1,SFRP5,WNT6
Fatty Acid α-oxidation	0.544	0.285759	0.1	#NUM!	Aldh3b2,Aldh3b3
HER-2 Signaling in Breast Cancer	0.533	0.293089	0.0706	#NUM!	CDKN1A,ERBB3,ITGB4,ITGB7,PRKCQ,RASD2
IL-4 Signaling	0.52	0.301995	0.0698	#NUM!	HLA-DQA1,HLA-DQB1,HLA-DRB5,IL2RG,IL4R,RASD2
CD27 Signaling in Lymphocytes	0.513	0.306902	0.0755	#NUM!	JUN,MAP2K6,MAP3K9,MAPK12
Cell Cycle Regulation by BTG Family Proteins	0.507	0.311172	0.0811	#NUM!	BTG2,E2F7,NOCT
Tryptophan Degradation to 2-amino-3-carboxymuconate Semialdehyde	0.5	0.316228	0.143	#NUM!	KMO
Glycoaminoglycan-protein Linkage Region Biosynthesis	0.5	0.316228	0.143	#NUM!	XYLT1
Polyamine Regulation in Colon Cancer	0.488	0.325087	0.0909	#NUM!	MYC,SAT1
Pyrimidine Deoxyribonucleotides De Novo Biosynthesis I	0.488	0.325087	0.0909	#NUM!	AK4,RRM2
Role of IL-17A in Arthritis	0.48	0.331131	0.0727	#NUM!	CCL2,MAP2K6,MAPK11,MAPK12
IL-15 Signaling	0.479	0.331894	0.0694	#NUM!	IL2RG,MAPK11,MAPK12,RASD2,VCAM1
Actin Nucleation by ARP-WASP Complex	0.479	0.331894	0.0694	#NUM!	BAIAP2,ITGA4,RASD2,RHOBTB1,RHOV
April Mediated Signaling	0.469	0.339625	0.0769	#NUM!	JUN,MAPK11,MAPK12
OX40 Signaling Pathway	0.469	0.339625	0.0667	#NUM!	CD4,HLA-DQA1,HLA-DQB1,HLA-DRB5,JUN,MAPK12
Inhibition of Matrix Metalloproteases	0.469	0.339625	0.0769	#NUM!	MMP15,MMP3,TIMP1
Caveolar-mediated Endocytosis Signaling	0.466	0.341979	0.0685	#NUM!	CD55,ITGA4,ITGA9,ITGB4,ITGB7
Basal Cell Carcinoma Signaling	0.466	0.341979	0.0685	#NUM!	BMP5,BMP7,GLI1,HHIP,WNT6
Unfolded protein response	0.465	0.342768	0.0714	#NUM!	HSPA1A/HSPA1B,Hspa1b,HSPH1,INSIG1
Role of Lipids/Lipid Rafts in the Pathogenesis of Influenza	0.462	0.345144	0.087	#NUM!	FDPS,RSAD2
Apelin Cardiac Fibroblast Signaling Pathway	0.462	0.345144	0.087	#NUM!	APLN,SERPINE1
Histidine Degradation III	0.453	0.352371	0.125	#NUM!	MTHFD1L
Inositol Pyrophosphates Biosynthesis	0.453	0.352371	0.125	#NUM!	IP6K3
Glutamate Receptor Signaling	0.45	0.354813	0.0702	#NUM!	GRIA1,GRIA2,GRIN1,GRIP1
IL-22 Signaling	0.439	0.363915	0.0833	#NUM!	MAPK11,MAPK12
Tumoricidal Function of Hepatic Natural Killer Cells	0.439	0.363915	0.0833	#NUM!	ICAM1,SERPINB9
B Cell Activating Factor Signaling	0.432	0.369828	0.0732	#NUM!	JUN,MAPK11,MAPK12
Estrogen Biosynthesis	0.432	0.369828	0.0732	#NUM!	Akr1b7,CYP51A1,HSD17B7
FcγRIIB Signaling in B Lymphocytes	0.427	0.374111	0.0658	#NUM!	CACNA1H,CACNB4,CACNG7,MAPK12,RASD2
Breast Cancer Regulation by Stathmin1	0.427	0.374111	0.0597	#NUM!	ARHGEF9,CAMK1D,CDK1,CDKN1A,E2F7,GNAI1,PLCB4,PRKCQ,RASD2,TUBB4A,TUBB4B,TUBB6
Nur77 Signaling in T Lymphocytes	0.42	0.380189	0.0678	#NUM!	CD28,HLA-DQA1,HLA-DQB1,HLA-DRB5
MIF Regulation of Innate Immunity	0.416	0.383707	0.0714	#NUM!	JUN,MAPK12,MIF
Retinol Biosynthesis	0.416	0.383707	0.0714	#NUM!	CES1,LRAT,RBP2
Neurotrophin/TRK Signaling	0.415	0.384592	0.0649	#NUM!	JUN,MAP2K6,NGFR,NTRK3,RASD2
Dopamine Receptor Signaling	0.415	0.384592	0.0649	#NUM!	DDC,DRD2,GCH1,SLC18A1,SLC18A2
Prostanoid Biosynthesis	0.412	0.387258	0.111	#NUM!	PTGDS
Sucrose Degradation V (Mammalian)	0.412	0.387258	0.111	#NUM!	TPI1
Citrulline Biosynthesis	0.412	0.387258	0.111	#NUM!	ARG1
Ketolysis	0.412	0.387258	0.111	#NUM!	ACAT2
UDP-N-acetyl-D-galactosamine Biosynthesis II	0.412	0.387258	0.111	#NUM!	GPI
GABA Receptor Signaling	0.411	0.38815	0.0632	#NUM!	CACNA1H,CACNB4,CACNG7,GABRA1,GABRB2,GABRR1
Semaphorin Signaling in Neurons	0.407	0.391742	0.0667	#NUM!	NRP1,PAK3,RHOBTB1,RHOV
Role of MAPK Signaling in the Pathogenesis of Influenza	0.402	0.396278	0.0641	#NUM!	CCL2,MAP2K6,MAPK11,MAPK12,RASD2
Communication between Innate and Adaptive Immune Cells	0.401	0.397192	0.0625	#NUM!	Ccl9,CD28,CD4,HLA-DRB5,IL1RN,TLR1
NAD Salvage Pathway II	0.395	0.402717	0.0769	#NUM!	Acp5,NT5E
Phospholipases	0.394	0.403645	0.0656	#NUM!	HMOX1,PLCB4,PLCH2,Pld6
UVA-Induced MAPK Signaling	0.381	0.415911	0.0612	#NUM!	JUN,MAPK11,MAPK12,PLCB4,PLCH2,RASD2
Glycine Betaine Degradation	0.378	0.418794	0.1	#NUM!	SHMT2
Renal Cell Carcinoma Signaling	0.37	0.42658	0.0617	#NUM!	JUN,PAK3,RASD2,SLC2A1,VEGFA
iNOS Signaling	0.37	0.42658	0.0667	#NUM!	JUN,MAPK11,MAPK12
Stearate Biosynthesis I (Animals)	0.37	0.42658	0.0667	#NUM!	ACSL3,CYP4A22,DHCR24
Thrombopoietin Signaling	0.357	0.439542	0.0625	#NUM!	JUN,MYC,PRKCQ,RASD2
Glucocorticoid Biosynthesis	0.347	0.44978	0.0909	#NUM!	CYP17A1
Role of Tissue Factor in Cancer	0.338	0.459198	0.0579	#NUM!	F2RL1,F3,MAPK11,MAPK12,PTK2B,RASD2,VEGFA
Myc Mediated Apoptosis Signaling	0.333	0.464515	0.0606	#NUM!	MAPK12,MYC,RASD2,SFN
ErbB2-ErbB3 Signaling	0.333	0.464515	0.0606	#NUM!	ERBB3,JUN,MYC,RASD2
Regulation of Cellular Mechanics by Calpain Protease	0.333	0.464515	0.0606	#NUM!	ACTN2,CDK1,ITGA4,RASD2
Dopamine Degradation	0.322	0.476431	0.0667	#NUM!	Aldh3b2,Aldh3b3
Acetone Degradation I (to Methylglyoxal)	0.322	0.476431	0.0667	#NUM!	CYP4A22,CYP51A1
Type II Diabetes Mellitus Signaling	0.313	0.486407	0.0559	#NUM!	ABCC8,ACSL3,CACNA1H,CACNB4,CACNG7,MAPK12,NGFR,PRKCQ
T Cell Receptor Signaling	0.309	0.490908	0.0566	#NUM!	CD28,CD4,JUN,PRKCQ,RASD2,RASGRP1
Primary Immunodeficiency Signaling	0.304	0.496592	0.06	#NUM!	CD4,IL2RG,IL7R
Fatty Acid Activation	0.296	0.505825	0.0769	#NUM!	ACSL3
Urate Biosynthesis/Inosine 5'-phosphate Degradation	0.296	0.505825	0.0769	#NUM!	NT5E
NAD Phosphorylation and Dephosphorylation	0.296	0.505825	0.0769	#NUM!	Acp5
Melanoma Signaling	0.292	0.510505	0.0588	#NUM!	CDH1,CDKN1A,RASD2
Crosstalk between Dendritic Cells and Natural Killer Cells	0.292	0.510505	0.0562	#NUM!	CD28,HLA-DRB5,IL2RG,LTB,TNFSF10
LPS/IL-1 Mediated Inhibition of RXR Function	0.281	0.5236	0.0536	#NUM!	ACSL3,CHST7,FABP5,FABP7,GSTA5,GSTO1,HMGCS1,IL1RL2,IL1RN,JUN,NGFR,SULT4A1
NAD biosynthesis II (from tryptophan)	0.274	0.532108	0.0714	#NUM!	KMO
Glutaryl-CoA Degradation	0.274	0.532108	0.0714	#NUM!	ACAT2
Isoleucine Degradation I	0.274	0.532108	0.0714	#NUM!	ACAT2
Androgen Biosynthesis	0.274	0.532108	0.0714	#NUM!	CYP17A1
Colanic Acid Building Blocks Biosynthesis	0.274	0.532108	0.0714	#NUM!	GPI
DNA Methylation and Transcriptional Repression Signaling	0.265	0.54325	0.0588	#NUM!	HIST1H4I,HIST1H4K
Factors Promoting Cardiogenesis in Vertebrates	0.26	0.549541	0.0538	#NUM!	BMP5,BMP7,BMPR1B,NOG,PRKCQ
Hypoxia Signaling in the Cardiovascular System	0.256	0.554626	0.0541	#NUM!	JUN,LDHA,UBE2C,VEGFA
Superpathway of Citrulline Metabolism	0.254	0.557186	0.0667	#NUM!	ARG1
Adenosine Nucleotides Degradation II	0.254	0.557186	0.0667	#NUM!	NT5E
Estrogen-Dependent Breast Cancer Signaling	0.248	0.564937	0.0533	#NUM!	Akr1b7,HSD17B7,JUN,RASD2
Glioma Invasiveness Signaling	0.248	0.564937	0.0533	#NUM!	RASD2,RHOBTB1,RHOV,TIMP1
Nicotine Degradation III	0.241	0.574116	0.0536	#NUM!	ADH7,Aox3,CYP51A1
Chondroitin Sulfate Biosynthesis	0.241	0.574116	0.0536	#NUM!	CHST7,SULT4A1,XYLT1
EGF Signaling	0.241	0.574116	0.0536	#NUM!	JUN,MAPK11,MAPK12
γ-linolenate Biosynthesis II (Animals)	0.22	0.60256	0.0588	#NUM!	ACSL3
Mitochondrial L-carnitine Shuttle Pathway	0.22	0.60256	0.0588	#NUM!	ACSL3
Differential Regulation of Cytokine Production in Macrophages and T Helper Cells by IL-17A and IL-17F	0.205	0.623735	0.0556	#NUM!	CCL2
Natural Killer Cell Signaling	0	1	0.05	#NUM!	Klra7 (includes others),KLRB1,LAIR1,PAK3,PRKCQ,RASD2
PPARα/RXRα Activation	0	1	0.0316	#NUM!	IL1RL2,JUN,MAP2K6,PLCB4,PLCH2,RASD2
Mitochondrial Dysfunction	0	1	0.0292	#NUM!	COX4I2,MAPK12,MT-CO3,NDUFA4L2,PRKN
VDR/RXR Activation	0	1	0.0513	#NUM!	CDKN1A,HES1,PRKCQ,TRPV6
FXR/RXR Activation	0	1	0.0476	#NUM!	APOD,APOF,C4A/C4B,IL1RN,MAPK12,VLDLR
PXR/RXR Activation	0	1	0.0308	#NUM!	Aldh1a7,SCD
Role of BRCA1 in DNA Damage Response	0	1	0.025	#NUM!	CDKN1A,E2F7
Erythropoietin Signaling	0	1	0.039	#NUM!	JUN,PRKCQ,RASD2
Activation of IRF by Cytosolic Pattern Recognition Receptors	0	1	0.0317	#NUM!	JUN,MAPK12
Role of PKR in Interferon Induction and Antiviral Response	0	1	0.0244	#NUM!	MAP2K6
IL-3 Signaling	0	1	0.0375	#NUM!	JUN,PRKCQ,RASD2
Lymphotoxin β Receptor Signaling	0	1	0.037	#NUM!	LTB,VCAM1
fMLP Signaling in Neutrophils	0	1	0.0342	#NUM!	GNAI1,PLCB4,PRKCQ,RASD2
CTLA4 Signaling in Cytotoxic T Lymphocytes	0	1	0.0222	#NUM!	AP1M2,CD28
Induction of Apoptosis by HIV1	0	1	0.0492	#NUM!	BBC3,MAPK12,NGFR
IL-9 Signaling	0	1	0.0294	#NUM!	IL2RG
Oncostatin M Signaling	0	1	0.0465	#NUM!	MMP3,RASD2
Role of Cytokines in Mediating Communication between Immune Cells	0	1	0.0185	#NUM!	IL1RN
Mechanisms of Viral Exit from Host Cells	0	1	0.0488	#NUM!	CHMP4C,PRKCQ
CNTF Signaling	0	1	0.0492	#NUM!	CNTF,CNTFR,RASD2
Role of CHK Proteins in Cell Cycle Checkpoint Control	0	1	0.0526	#NUM!	CDK1,CDKN1A,E2F7
FLT3 Signaling in Hematopoietic Progenitor Cells	0	1	0.0357	#NUM!	MAPK11,MAPK12,RASD2
Melanocyte Development and Pigmentation Signaling	0	1	0.0211	#NUM!	KIT,RASD2
Antiproliferative Role of Somatostatin Receptor 2	0	1	0.0256	#NUM!	CDKN1A,RASD2
Role of Oct4 in Mammalian Embryonic Stem Cell Pluripotency	0	1	0.0217	#NUM!	FOXD3
Aldosterone Signaling in Epithelial Cells	0	1	0.044	#NUM!	CRYAA/CRYAA2,HSPA1A/HSPA1B,HSPB8,HSPH1,PLCB4,PLCH2,PRKCQ
Role of NANOG in Mammalian Embryonic Stem Cell Pluripotency	0	1	0.05	#NUM!	BMP5,BMP7,BMPR1B,FOXD3,RASD2,WNT6
Growth Hormone Signaling	0	1	0.0139	#NUM!	PRKCQ
Prolactin Signaling	0	1	0.0488	#NUM!	JUN,MYC,PRKCQ,RASD2
Prostate Cancer Signaling	0	1	0.0217	#NUM!	CDKN1A,RASD2
Small Cell Lung Cancer Signaling	0	1	0.0278	#NUM!	CDKN2B,MYC
Endometrial Cancer Signaling	0	1	0.0492	#NUM!	CDH1,MYC,RASD2
Allograft Rejection Signaling	0	1	0.0465	#NUM!	CD28,HLA-DQA1,HLA-DQB1,HLA-DRB5
Acute Myeloid Leukemia Signaling	0	1	0.0444	#NUM!	KIT,MAP2K6,MYC,RASD2
Chronic Myeloid Leukemia Signaling	0	1	0.0481	#NUM!	CBLC,CDKN1A,E2F7,MYC,RASD2
Non-Small Cell Lung Cancer Signaling	0	1	0.0135	#NUM!	RASD2
ERK5 Signaling	0	1	0.0417	#NUM!	MYC,RASD2,SFN
mTOR Signaling	0	1	0.0427	#NUM!	HMOX1,PDGFC,Pld6,PRKCQ,RASD2,RHOBTB1,RHOV,VEGFA,VEGFD
G Protein Signaling Mediated by Tubby	0	1	0.0323	#NUM!	PLCB4
Systemic Lupus Erythematosus Signaling	0	1	0.026	#NUM!	BDKRB2,CD28,IL1RN,IL6R,JUN,RASD2
FAK Signaling	0	1	0.0417	#NUM!	ARHGAP26,ITGA4,PAK3,RASD2
EIF2 Signaling	0	1	0.0222	#NUM!	AGO3,ATF3,MYC,RASD2,VEGFA
Retinoic acid Mediated Apoptosis Signaling	0	1	0.05	#NUM!	CRABP1,CRABP2,TNFSF10
Hereditary Breast Cancer Signaling	0	1	0.0357	#NUM!	CDK1,CDKN1A,H2AFX,RASD2,SFN
Ovarian Cancer Signaling	0	1	0.0357	#NUM!	PDGFC,RASD2,VEGFA,VEGFD,WNT6
Regulation of eIF4 and p70S6K Signaling	0	1	0.0316	#NUM!	AGO3,ITGA4,MAPK11,MAPK12,RASD2
Leptin Signaling in Obesity	0	1	0.0267	#NUM!	PLCB4,PLCH2
Regulation of IL-2 Expression in Activated and Anergic T Lymphocytes	0	1	0.0449	#NUM!	CD28,JUN,MAPK12,RASD2
Role of Wnt/GSK-3β Signaling in the Pathogenesis of Influenza	0	1	0.0128	#NUM!	WNT6
TWEAK Signaling	0	1	0.0286	#NUM!	TNFRSF12A
TNFR1 Signaling	0	1	0.04	#NUM!	JUN,PAK3
TNFR2 Signaling	0	1	0.0333	#NUM!	JUN
Role of PI3K/AKT Signaling in the Pathogenesis of Influenza	0	1	0.0154	#NUM!	GNAI1
Role of Hypercytokinemia/hyperchemokinemia in the Pathogenesis of Influenza	0	1	0.0465	#NUM!	CCL2,IL1RN
MSP-RON Signaling Pathway	0	1	0.0508	#NUM!	CCL2,CCR2,KLK11
MIF-mediated Glucocorticoid Regulation	0	1	0.0294	#NUM!	MIF
Cell Cycle Control of Chromosomal Replication	0	1	0.0179	#NUM!	CDK1
IL-17A Signaling in Airway Cells	0	1	0.0308	#NUM!	MAPK11,MAPK12
Role of IL-17F in Allergic Inflammatory Airway Diseases	0	1	0.0222	#NUM!	CCL2
Differential Regulation of Cytokine Production in Intestinal Epithelial Cells by IL-17A and IL-17F	0	1	0.0435	#NUM!	CCL2
NGF Signaling	0	1	0.0348	#NUM!	MAP3K9,MAPK12,NGFR,RASD2
Hematopoiesis from Pluripotent Stem Cells	0	1	0.0204	#NUM!	CD4
nNOS Signaling in Neurons	0	1	0.0426	#NUM!	GRIN1,PRKCQ
Ephrin B Signaling	0	1	0.0417	#NUM!	EPHB1,GNAI1,GNAT1
ErbB4 Signaling	0	1	0.0435	#NUM!	ERBB4,PRKCQ,RASD2
Bupropion Degradation	0	1	0.04	#NUM!	CYP51A1
Thyroid Hormone Metabolism II (via Conjugation and/or Degradation)	0	1	0.0263	#NUM!	DIO2
Heparan Sulfate Biosynthesis (Late Stages)	0	1	0.0395	#NUM!	Ces2e,CHST7,SULT4A1
Pyrimidine Ribonucleotides De Novo Biosynthesis	0	1	0.0227	#NUM!	AK4
CDP-diacylglycerol Biosynthesis I	0	1	0.05	#NUM!	CDS1
Melatonin Degradation I	0	1	0.0167	#NUM!	CYP51A1
Triacylglycerol Degradation	0	1	0.0385	#NUM!	CES1,Ces2e
D-myo-inositol (1,4,5)-Trisphosphate Biosynthesis	0	1	0.04	#NUM!	PLCB4
Dermatan Sulfate Biosynthesis	0	1	0.0508	#NUM!	CHST7,SULT4A1,XYLT1
Dermatan Sulfate Biosynthesis (Late Stages)	0	1	0.0435	#NUM!	CHST7,SULT4A1
Phosphatidylglycerol Biosynthesis II (Non-plastidic)	0	1	0.0455	#NUM!	CDS1
Nicotine Degradation II	0	1	0.0462	#NUM!	ADH7,Aox3,CYP51A1
Pyrimidine Ribonucleotides Interconversion	0	1	0.0238	#NUM!	AK4
Chondroitin Sulfate Biosynthesis (Late Stages)	0	1	0.0417	#NUM!	CHST7,SULT4A1
Superpathway of Melatonin Degradation	0	1	0.0154	#NUM!	CYP51A1
Fatty Acid β-oxidation I	0	1	0.0312	#NUM!	ACSL3
Superpathway of Methionine Degradation	0	1	0.027	#NUM!	CDO1
PEDF Signaling	0	1	0.0361	#NUM!	MAPK11,MAPK12,RASD2
Oxidative Phosphorylation	0	1	0.0183	#NUM!	COX4I2,MT-CO3
Adipogenesis pathway	0	1	0.0448	#NUM!	BMP7,FOXC2,KLF5,NOCT,NR1D2,PER2
HIPPO signaling	0	1	0.0235	#NUM!	CRB1,SFN
Estrogen Receptor Signaling	0	1	0.0146	#NUM!	HIST1H3C,RASD2
Interferon Signaling	0	1	0.0278	#NUM!	IFIT3
Protein Ubiquitination Pathway	0	1	0.0256	#NUM!	CDC20,CRYAA/CRYAA2,HSPA1A/HSPA1B,HSPB8,HSPH1,PRKN,UBE2C
Amyloid Processing	0	1	0.0392	#NUM!	MAPK11,MAPK12
JAK/Stat Signaling	0	1	0.037	#NUM!	CDKN1A,JUN,RASD2
Xenobiotic Metabolism Signaling	0	1	0.0521	#NUM!	AHRR,CAMK1D,CES1,CHST7,GRIP1,GSTA5,GSTO1,HMOX1,MAP2K6,MAP3K9,MAPK11,MAPK12,PRKCQ,RASD2,SULT4A1
Insulin Receptor Signaling	0	1	0.0143	#NUM!	GYS1,RASD2
Death Receptor Signaling	0	1	0.022	#NUM!	TNFSF10,TNFSF15
IGF-1 Signaling	0	1	0.0286	#NUM!	JUN,RASD2,SFN
Apoptosis Signaling	0	1	0.0303	#NUM!	CDK1,PRKCQ,RASD2
Phagosome Maturation	0	1	0.04	#NUM!	CTSC,HLA-DRB5,NAPB,TUBB4A,TUBB4B,TUBB6
Autophagy	0	1	0.0164	#NUM!	CTSC
Inflammasome pathway	0	1	0.05	#NUM!	PANX1
Cancer Drug Resistance By Drug Efflux	0	1	0.0345	#NUM!	PDK1,RASD2
Th17 Activation Pathway	0	1	0.022	#NUM!	IL6R,RORC
NER Pathway	0	1	0.0194	#NUM!	HIST1H4I,HIST1H4K
SPINK1 General Cancer Pathway	0	1	0.0286	#NUM!	IL6R,RASD2
Apelin Pancreas Signaling Pathway	0	1	0.0444	#NUM!	APLN,MAPK12
Apelin Muscle Signaling Pathway	0	1	0.0526	#NUM!	APLN
FAT10 Cancer Signaling Pathway	0	1	0.0217	#NUM!	NGFR
IL-23 Signaling Pathway	0	1	0.0222	#NUM!	RORC
GM-CSF Signaling	0	1	0.0141	#NUM!	RASD2
